# Supplementary material for: Real world treatment sequences and outcomes for metastatic renal cell carcinoma
Source: PLoS One. 2023 Nov 22;18(11):e0294039. doi: 10.1371/journal.pone.0294039 (PMC10664936; doi:10.1371/journal.pone.0294039)
Supplement: S1 File — (XLSX) [file pone.0294039.s002.xlsx]

## Sheet: Sheet1
TKI	Time (Days)	TKI: Survival Probability	Ipi+Nivo	Time (Days)	Ipi+Nivo: Survival probability	Axi+Pembro	Time (Days)	Axi+Pembro: Survival Probability
1	1	0.999522	2	1	0.999359	3	1	1
1	2	0.998801	2	2	0.99742	3	7	0.998217
1	3	0.998079	2	3	0.99742	3	10	0.996432
1	4	0.997597	2	4	0.996773	3	11	0.996432
1	5	0.997356	2	5	0.996126	3	12	0.996432
1	6	0.996391	2	6	0.996126	3	13	0.996432
1	7	0.995909	2	7	0.99418	3	14	0.994636
1	8	0.993255	2	8	0.992229	3	17	0.994636
1	9	0.991324	2	9	0.990276	3	18	0.991039
1	10	0.989633	2	10	0.988973	3	19	0.991039
1	11	0.98915	2	11	0.986367	3	22	0.991039
1	12	0.987458	2	12	0.984413	3	24	0.989231
1	13	0.986733	2	13	0.98376	3	25	0.989231
1	14	0.985765	2	15	0.982456	3	29	0.989231
1	15	0.984796	2	16	0.98115	3	30	0.987416
1	16	0.984312	2	17	0.979192	3	31	0.987416
1	17	0.983827	2	20	0.977231	3	33	0.985594
1	18	0.983343	2	21	0.972652	3	34	0.978266
1	19	0.982615	2	22	0.97069	3	35	0.976427
1	20	0.981401	2	23	0.97069	3	37	0.976427
1	21	0.980186	2	24	0.969376	3	38	0.974585
1	22	0.977996	2	25	0.96806	3	39	0.972739
1	23	0.977265	2	26	0.967401	3	41	0.970893
1	24	0.976289	2	27	0.967401	3	42	0.967202
1	25	0.976045	2	28	0.966742	3	43	0.967202
1	26	0.974334	2	29	0.965424	3	45	0.965345
1	27	0.972623	2	30	0.964103	3	46	0.963489
1	28	0.972623	2	31	0.963441	3	47	0.959776
1	29	0.970421	2	32	0.962779	3	49	0.959776
1	30	0.968707	2	33	0.962779	3	51	0.959776
1	31	0.967481	2	34	0.960792	3	52	0.957905
1	32	0.966499	2	35	0.960129	3	55	0.957905
1	33	0.966008	2	36	0.958804	3	56	0.95603
1	34	0.965271	2	37	0.957477	3	57	0.95603
1	35	0.964534	2	38	0.955483	3	59	0.954152
1	36	0.964043	2	40	0.954153	3	60	0.952274
1	37	0.963551	2	41	0.954153	3	61	0.950396
1	38	0.96232	2	42	0.953488	3	64	0.950396
1	39	0.961089	2	43	0.952155	3	65	0.950396
1	40	0.960349	2	44	0.950819	3	66	0.948502
1	41	0.960103	2	45	0.949483	3	67	0.946605
1	42	0.959116	2	46	0.948815	3	68	0.944708
1	43	0.958869	2	47	0.948146	3	70	0.942808
1	44	0.957882	2	48	0.947478	3	71	0.942808
1	45	0.957141	2	49	0.946809	3	73	0.940899
1	46	0.956153	2	50	0.945471	3	74	0.938991
1	47	0.954917	2	51	0.944799	3	77	0.937082
1	48	0.953434	2	52	0.944128	3	78	0.937082
1	49	0.953187	2	53	0.941442	3	79	0.93517
1	50	0.952692	2	54	0.94077	3	80	0.933253
1	51	0.951454	2	55	0.93808	3	81	0.931337
1	52	0.95071	2	56	0.937408	3	82	0.929421
1	53	0.948725	2	57	0.936734	3	83	0.929421
1	54	0.946741	2	58	0.934035	3	88	0.9275
1	55	0.945748	2	59	0.933359	3	90	0.9275
1	56	0.944011	2	61	0.932008	3	91	0.925568
1	57	0.943514	2	62	0.932008	3	94	0.925568
1	58	0.943266	2	63	0.931331	3	95	0.923632
1	59	0.94252	2	64	0.9293	3	99	0.919759
1	60	0.941525	2	65	0.92794	3	101	0.919759
1	61	0.941275	2	66	0.926576	3	103	0.917806
1	62	0.94003	2	67	0.92521	3	106	0.917806
1	63	0.938038	2	68	0.923162	3	110	0.917806
1	64	0.93729	2	69	0.921795	3	111	0.917806
1	65	0.936542	2	70	0.921111	3	112	0.915837
1	66	0.936043	2	71	0.920427	3	114	0.911889
1	67	0.935543	2	72	0.918371	3	118	0.907942
1	68	0.934794	2	73	0.917684	3	119	0.907942
1	69	0.934794	2	74	0.914935	3	121	0.903977
1	70	0.934294	2	76	0.914247	3	122	0.903977
1	71	0.933293	2	77	0.914247	3	126	0.903977
1	72	0.932542	2	78	0.914247	3	127	0.899968
1	73	0.932041	2	79	0.914247	3	130	0.899968
1	74	0.931038	2	80	0.912867	3	133	0.899968
1	75	0.930286	2	81	0.911483	3	134	0.89795
1	77	0.92878	2	82	0.910791	3	135	0.895932
1	78	0.927525	2	83	0.910098	3	139	0.895932
1	79	0.927022	2	84	0.909406	3	142	0.895932
1	80	0.926267	2	85	0.909406	3	143	0.895932
1	81	0.925008	2	86	0.908711	3	144	0.893891
1	82	0.924253	2	87	0.906626	3	145	0.891851
1	83	0.923497	2	88	0.90593	3	146	0.891851
1	84	0.921984	2	89	0.904537	3	147	0.891851
1	85	0.921227	2	91	0.903145	3	148	0.8898
1	86	0.921227	2	92	0.901752	3	149	0.88775
1	87	0.920469	2	93	0.901055	3	152	0.88569
1	88	0.919965	2	94	0.89966	3	153	0.88569
1	89	0.919712	2	95	0.89617	3	159	0.88569
1	90	0.918954	2	96	0.894774	3	160	0.88569
1	91	0.918448	2	97	0.894076	3	162	0.88569
1	92	0.917689	2	98	0.893377	3	163	0.881532
1	93	0.916677	2	99	0.89128	3	164	0.879453
1	94	0.91617	2	100	0.89058	3	165	0.879453
1	95	0.915664	2	101	0.889179	3	176	0.879453
1	96	0.915411	2	102	0.887777	3	177	0.877349
1	97	0.914904	2	104	0.887777	3	178	0.87524
1	98	0.914904	2	105	0.887074	3	179	0.873131
1	99	0.91389	2	106	0.88637	3	180	0.868913
1	100	0.912876	2	107	0.885666	3	184	0.866804
1	101	0.911353	2	108	0.88496	3	188	0.866804
1	102	0.910592	2	109	0.883547	3	191	0.864685
1	103	0.909068	2	110	0.882133	3	192	0.862565
1	104	0.90856	2	112	0.881426	3	193	0.862565
1	105	0.907035	2	113	0.879304	3	194	0.862565
1	106	0.906018	2	114	0.879304	3	196	0.862565
1	107	0.905509	2	115	0.877887	3	198	0.862565
1	108	0.904745	2	116	0.876467	3	203	0.860414
1	109	0.904236	2	117	0.875047	3	205	0.860414
1	110	0.903217	2	118	0.875047	3	208	0.860414
1	111	0.902708	2	119	0.874335	3	209	0.860414
1	112	0.902198	2	120	0.874335	3	213	0.858247
1	114	0.900669	2	122	0.873619	3	217	0.85608
1	115	0.899394	2	124	0.871471	3	218	0.85608
1	116	0.898629	2	125	0.870754	3	219	0.85608
1	117	0.898119	2	126	0.870036	3	220	0.85608
1	118	0.897864	2	127	0.870036	3	222	0.85608
1	119	0.896589	2	128	0.869316	3	225	0.85608
1	120	0.896078	2	129	0.867875	3	226	0.853879
1	121	0.895823	2	131	0.865707	3	229	0.853879
1	122	0.895567	2	132	0.86426	3	231	0.853879
1	123	0.894545	2	133	0.862814	3	235	0.853879
1	124	0.894034	2	134	0.861366	3	242	0.85165
1	125	0.893522	2	135	0.860642	3	244	0.85165
1	126	0.892243	2	136	0.859916	3	245	0.85165
1	127	0.891476	2	138	0.858464	3	246	0.85165
1	128	0.89122	2	139	0.857737	3	248	0.85165
1	129	0.890195	2	140	0.856283	3	254	0.849385
1	130	0.889939	2	141	0.855555	3	259	0.84712
1	131	0.88917	2	142	0.854827	3	261	0.844855
1	132	0.888658	2	144	0.853364	3	262	0.844855
1	133	0.888145	2	145	0.853364	3	267	0.844855
1	134	0.886092	2	147	0.853364	3	268	0.844855
1	135	0.885321	2	149	0.853364	3	271	0.844855
1	136	0.884551	2	150	0.852629	3	272	0.842552
1	137	0.884294	2	151	0.852629	3	273	0.842552
1	138	0.882752	2	152	0.851154	3	274	0.842552
1	139	0.882495	2	153	0.850416	3	276	0.842552
1	140	0.881981	2	155	0.848202	3	278	0.842552
1	141	0.881724	2	156	0.846725	3	279	0.840219
1	142	0.881209	2	158	0.845987	3	280	0.837885
1	143	0.879922	2	159	0.843773	3	281	0.837885
1	144	0.878892	2	160	0.843033	3	282	0.837885
1	145	0.878377	2	161	0.843033	3	286	0.837885
1	147	0.878377	2	162	0.84155	3	287	0.837885
1	148	0.877861	2	163	0.838582	3	290	0.833151
1	149	0.877346	2	164	0.838582	3	292	0.833151
1	150	0.877088	2	165	0.838582	3	293	0.830777
1	151	0.876571	2	167	0.838582	3	294	0.830777
1	152	0.875281	2	168	0.837837	3	295	0.830777
1	153	0.875023	2	169	0.837092	3	298	0.830777
1	154	0.874249	2	170	0.835601	3	300	0.830777
1	155	0.873732	2	171	0.834855	3	304	0.830777
1	156	0.872957	2	172	0.834855	3	305	0.828369
1	157	0.87244	2	174	0.834855	3	309	0.828369
1	158	0.87244	2	175	0.834106	3	311	0.825947
1	159	0.872181	2	176	0.834106	3	312	0.825947
1	160	0.871406	2	177	0.833355	3	316	0.821088
1	161	0.870888	2	179	0.832604	3	320	0.821088
1	162	0.869595	2	180	0.832604	3	321	0.821088
1	163	0.868819	2	181	0.831852	3	322	0.821088
1	164	0.867008	2	182	0.831852	3	323	0.821088
1	165	0.866749	2	183	0.829593	3	324	0.818623
1	166	0.866231	2	184	0.82884	3	326	0.818623
1	167	0.865713	2	185	0.828084	3	329	0.81615
1	168	0.864935	2	187	0.827329	3	333	0.813676
1	169	0.864158	2	188	0.827329	3	335	0.813676
1	171	0.863639	2	189	0.826572	3	339	0.813676
1	172	0.863639	2	190	0.826572	3	340	0.813676
1	173	0.86338	2	191	0.825057	3	342	0.813676
1	174	0.862861	2	192	0.823538	3	343	0.813676
1	175	0.862861	2	194	0.822776	3	345	0.813676
1	176	0.861823	2	195	0.822776	3	347	0.813676
1	177	0.861044	2	197	0.822776	3	349	0.811126
1	178	0.860785	2	198	0.822013	3	351	0.808575
1	179	0.859227	2	199	0.821248	3	354	0.806024
1	180	0.858967	2	200	0.820483	3	357	0.803474
1	181	0.858187	2	201	0.818954	3	359	0.800915
1	182	0.857927	2	202	0.817425	3	361	0.800915
1	183	0.857667	2	203	0.817425	3	365	0.800915
1	184	0.857147	2	204	0.816659	3	366	0.800915
1	185	0.856626	2	206	0.816659	3	367	0.800915
1	186	0.856105	2	208	0.815124	3	368	0.798306
1	187	0.855845	2	209	0.815124	3	369	0.798306
1	188	0.855324	2	210	0.814356	3	370	0.798306
1	189	0.855063	2	211	0.814356	3	374	0.79568
1	190	0.855063	2	212	0.814356	3	376	0.79568
1	191	0.854802	2	213	0.813584	3	379	0.79568
1	192	0.854019	2	214	0.812811	3	380	0.79568
1	193	0.853497	2	215	0.811264	3	383	0.79568
1	194	0.853235	2	216	0.811264	3	385	0.79568
1	195	0.852451	2	217	0.809716	3	388	0.79568
1	196	0.852451	2	218	0.809716	3	393	0.79568
1	197	0.851404	2	219	0.807384	3	396	0.792992
1	198	0.850881	2	220	0.80583	3	398	0.790304
1	199	0.850094	2	221	0.80583	3	408	0.790304
1	200	0.849832	2	223	0.80583	3	411	0.790304
1	201	0.848783	2	225	0.805052	3	414	0.790304
1	202	0.848259	2	226	0.805052	3	415	0.790304
1	203	0.847734	2	227	0.805052	3	416	0.78756
1	204	0.846684	2	228	0.804269	3	419	0.78756
1	205	0.84511	2	229	0.802702	3	420	0.78756
1	206	0.843797	2	230	0.801918	3	422	0.784796
1	207	0.843009	2	231	0.801918	3	423	0.784796
1	208	0.842221	2	232	0.801918	3	426	0.784796
1	209	0.841959	2	233	0.80113	3	427	0.784796
1	210	0.84117	2	237	0.80113	3	428	0.784796
1	211	0.840908	2	238	0.80113	3	430	0.781963
1	212	0.840382	2	239	0.80113	3	431	0.781963
1	213	0.840119	2	242	0.80113	3	432	0.781963
1	214	0.839067	2	244	0.800334	3	433	0.781963
1	215	0.838804	2	250	0.799536	3	435	0.781963
1	216	0.838278	2	252	0.799536	3	436	0.781963
1	217	0.838015	2	254	0.798738	3	437	0.781963
1	218	0.837751	2	255	0.797937	3	439	0.781963
1	219	0.836435	2	256	0.797135	3	443	0.779056
1	220	0.836172	2	257	0.79553	3	445	0.779056
1	222	0.835645	2	259	0.793122	3	449	0.779056
1	223	0.834855	2	260	0.792317	3	454	0.779056
1	224	0.834065	2	261	0.791511	3	455	0.779056
1	225	0.833802	2	262	0.791511	3	456	0.779056
1	226	0.833275	2	263	0.790704	3	458	0.779056
1	227	0.832747	2	266	0.789091	3	459	0.779056
1	228	0.832484	2	267	0.789091	3	460	0.776048
1	229	0.831956	2	268	0.788282	3	462	0.776048
1	230	0.831428	2	269	0.787474	3	467	0.776048
1	231	0.830901	2	273	0.786665	3	473	0.773017
1	232	0.830373	2	274	0.785856	3	475	0.773017
1	233	0.829846	2	275	0.784235	3	476	0.773017
1	234	0.829582	2	276	0.784235	3	479	0.769961
1	235	0.829053	2	277	0.784235	3	480	0.769961
1	236	0.828525	2	278	0.783422	3	481	0.769961
1	237	0.828525	2	282	0.781795	3	490	0.769961
1	238	0.827732	2	283	0.780168	3	493	0.769961
1	239	0.827203	2	284	0.780168	3	496	0.769961
1	240	0.826674	2	285	0.779354	3	501	0.769961
1	241	0.826409	2	287	0.779354	3	503	0.766819
1	242	0.825615	2	288	0.778537	3	507	0.766819
1	243	0.824821	2	290	0.778537	3	509	0.763663
1	244	0.824292	2	291	0.777719	3	511	0.763663
1	245	0.824292	2	293	0.777719	3	513	0.763663
1	246	0.822968	2	295	0.776076	3	519	0.760481
1	247	0.822703	2	296	0.775255	3	521	0.760481
1	248	0.822173	2	297	0.774433	3	523	0.757286
1	249	0.821643	2	298	0.772787	3	525	0.757286
1	251	0.821113	2	299	0.772787	3	527	0.754077
1	252	0.820582	2	300	0.771963	3	532	0.754077
1	253	0.820052	2	301	0.771963	3	535	0.75084
1	254	0.820052	2	302	0.771138	3	539	0.75084
1	255	0.819787	2	303	0.770314	3	540	0.747576
1	256	0.819256	2	304	0.769486	3	541	0.747576
1	257	0.819256	2	305	0.768659	3	543	0.744297
1	258	0.818194	2	307	0.767831	3	544	0.744297
1	259	0.817663	2	309	0.767831	3	546	0.744297
1	260	0.817397	2	311	0.767001	3	547	0.744297
1	261	0.817132	2	312	0.765339	3	550	0.744297
1	262	0.816334	2	313	0.764508	3	552	0.744297
1	263	0.815005	2	314	0.763677	3	560	0.740898
1	264	0.814739	2	315	0.763677	3	562	0.740898
1	265	0.813942	2	316	0.763677	3	563	0.740898
1	266	0.813676	2	317	0.763677	3	566	0.737436
1	267	0.812878	2	319	0.763677	3	574	0.737436
1	268	0.812612	2	320	0.763677	3	578	0.737436
1	269	0.812612	2	321	0.762841	3	579	0.737436
1	270	0.812079	2	322	0.762841	3	583	0.733925
1	271	0.811813	2	323	0.762841	3	586	0.733925
1	272	0.811547	2	324	0.762	3	589	0.730379
1	274	0.811547	2	326	0.762	3	590	0.730379
1	275	0.810213	2	327	0.761156	3	594	0.730379
1	276	0.809679	2	328	0.761156	3	595	0.730379
1	278	0.808879	2	329	0.76031	3	596	0.730379
1	279	0.808612	2	330	0.76031	3	600	0.726745
1	281	0.808345	2	331	0.759464	3	601	0.726745
1	282	0.806743	2	332	0.758616	3	604	0.726745
1	283	0.805941	2	334	0.758616	3	605	0.726745
1	284	0.805674	2	335	0.758616	3	609	0.723056
1	285	0.805674	2	337	0.757766	3	612	0.719367
1	286	0.805407	2	338	0.757766	3	613	0.719367
1	287	0.804606	2	339	0.756912	3	615	0.719367
1	288	0.803536	2	341	0.756912	3	619	0.719367
1	289	0.803268	2	342	0.756912	3	622	0.719367
1	290	0.802197	2	343	0.756056	3	623	0.719367
1	291	0.801662	2	344	0.756056	3	624	0.719367
1	292	0.80059	2	347	0.756056	3	630	0.719367
1	293	0.800322	2	348	0.756056	3	633	0.719367
1	294	0.79925	2	351	0.756056	3	642	0.719367
1	295	0.798982	2	352	0.755194	3	646	0.719367
1	296	0.798178	2	356	0.753466	3	647	0.719367
1	297	0.797641	2	357	0.752599	3	648	0.719367
1	298	0.797104	2	358	0.751732	3	652	0.719367
1	299	0.796567	2	359	0.750865	3	653	0.715371
1	300	0.796298	2	360	0.749128	3	656	0.715371
1	301	0.796029	2	361	0.748259	3	657	0.715371
1	302	0.79576	2	362	0.748259	3	674	0.715371
1	303	0.795223	2	363	0.747389	3	676	0.715371
1	304	0.794954	2	364	0.746519	3	680	0.715371
1	305	0.794685	2	365	0.745649	3	685	0.715371
1	307	0.794685	2	367	0.744776	3	687	0.711212
1	308	0.794146	2	369	0.743026	3	689	0.711212
1	310	0.793877	2	370	0.742148	3	690	0.707028
1	311	0.793877	2	371	0.742148	3	695	0.707028
1	312	0.793608	2	372	0.74039	3	698	0.707028
1	313	0.792259	2	373	0.739509	3	702	0.707028
1	314	0.79199	2	374	0.738629	3	710	0.707028
1	315	0.79118	2	377	0.737749	3	713	0.707028
1	316	0.790641	2	379	0.736868	3	715	0.702717
1	317	0.790371	2	380	0.735988	3	720	0.702717
1	318	0.789831	2	382	0.734223	3	721	0.702717
1	319	0.789561	2	386	0.733341	3	727	0.698325
1	320	0.78875	2	387	0.733341	3	729	0.698325
1	321	0.78821	2	389	0.733341	3	730	0.698325
1	322	0.787669	2	391	0.732455	3	733	0.698325
1	323	0.787399	2	392	0.731569	3	734	0.698325
1	324	0.786857	2	393	0.731569	3	744	0.698325
1	325	0.785773	2	394	0.730679	3	749	0.698325
1	326	0.78496	2	396	0.730679	3	750	0.6937
1	327	0.78496	2	400	0.730679	3	753	0.689076
1	328	0.784689	2	403	0.729785	3	757	0.68442
1	329	0.784689	2	405	0.729785	3	758	0.68442
1	330	0.784418	2	406	0.729785	3	760	0.68442
1	331	0.784146	2	407	0.729785	3	762	0.68442
1	332	0.783875	2	408	0.728886	3	763	0.68442
1	333	0.783603	2	409	0.728886	3	765	0.679531
1	334	0.783331	2	410	0.727986	3	770	0.679531
1	336	0.783059	2	411	0.727086	3	771	0.674607
1	337	0.781972	2	412	0.726185	3	774	0.674607
1	338	0.781428	2	414	0.725284	3	775	0.674607
1	339	0.781156	2	417	0.725284	3	778	0.674607
1	340	0.780884	2	421	0.724379	3	779	0.674607
1	341	0.780611	2	422	0.724379	3	786	0.674607
1	342	0.780067	2	426	0.723471	3	789	0.674607
1	343	0.77925	2	428	0.722562	3	796	0.674607
1	344	0.778978	2	429	0.722562	3	797	0.674607
1	345	0.778433	2	430	0.722562	3	798	0.674607
1	346	0.778161	2	431	0.722562	3	801	0.674607
1	347	0.777617	2	435	0.722562	3	804	0.674607
1	348	0.7768	2	437	0.721644	3	809	0.674607
1	349	0.776527	2	439	0.720726	3	818	0.674607
1	350	0.77571	2	442	0.719807	3	821	0.669032
1	351	0.774621	2	444	0.718887	3	823	0.663456
1	353	0.774348	2	445	0.717049	3	827	0.663456
1	356	0.77353	2	446	0.717049	3	838	0.663456
1	357	0.772712	2	448	0.717049	3	841	0.663456
1	358	0.77162	2	450	0.717049	3	844	0.652017
1	359	0.77162	2	452	0.716126	3	853	0.646247
1	360	0.77162	2	453	0.716126	3	858	0.646247
1	361	0.771074	2	454	0.715202	3	860	0.646247
1	362	0.770527	2	456	0.715202	3	862	0.646247
1	363	0.770254	2	457	0.714276	3	865	0.646247
1	364	0.76998	2	458	0.713349	3	870	0.646247
1	365	0.769433	2	460	0.712423	3	875	0.646247
1	366	0.768886	2	461	0.711496	3	876	0.646247
1	367	0.768886	2	463	0.710569	3	879	0.646247
1	368	0.768339	2	464	0.710569	3	884	0.639849
1	369	0.767244	2	466	0.709636	3	891	0.63345
1	370	0.766149	2	467	0.709636	3	893	0.63345
1	371	0.765601	2	470	0.709636	3	895	0.63345
1	372	0.765327	2	471	0.7087	3	897	0.63345
1	373	0.764505	2	475	0.707764	3	899	0.63345
1	374	0.764231	2	476	0.707764	3	902	0.63345
1	375	0.763409	2	477	0.705884	3	909	0.63345
1	376	0.762861	2	478	0.704944	3	910	0.63345
1	377	0.762861	2	480	0.704944	3	913	0.63345
1	378	0.762587	2	481	0.704	3	914	0.63345
1	379	0.762313	2	483	0.704	3	920	0.63345
1	380	0.762039	2	484	0.704	3	929	0.63345
1	381	0.761764	2	485	0.703054	3	933	0.63345
1	382	0.76149	2	487	0.702103	3	938	0.626085
1	383	0.761216	2	488	0.701151	3	950	0.626085
1	384	0.759569	2	491	0.700199	3	951	0.626085
1	385	0.758471	2	492	0.700199	3	958	0.626085
1	386	0.758471	2	493	0.699243	3	960	0.626085
1	387	0.757647	2	495	0.699243	3	962	0.626085
1	388	0.757098	2	496	0.699243	3	969	0.626085
1	389	0.756548	2	498	0.699243	3	970	0.626085
1	390	0.756274	2	500	0.699243	3	975	0.626085
1	391	0.756274	2	505	0.699243	3	977	0.626085
1	392	0.755724	2	506	0.699243	3	985	0.626085
1	393	0.755174	2	508	0.699243	3	988	0.626085
1	394	0.754898	2	509	0.698274	3	995	0.626085
1	395	0.754348	2	510	0.697304	3	998	0.626085
1	397	0.754073	2	512	0.697304	3	1002	0.617141
1	399	0.754073	2	514	0.696331	3	1009	0.608197
1	400	0.754073	2	516	0.695359	3	1015	0.608197
1	401	0.753244	2	517	0.695359	3	1017	0.608197
1	402	0.752692	2	518	0.695359	3	1019	0.608197
1	403	0.752416	2	519	0.694381	3	1024	0.598694
1	404	0.751864	2	521	0.694381	3	1027	0.598694
1	405	0.751864	2	522	0.693401	3	1034	0.598694
1	406	0.750759	2	523	0.692421	3	1039	0.598694
1	407	0.750482	2	524	0.692421	3	1041	0.598694
1	408	0.750206	2	526	0.692421	3	1043	0.598694
1	409	0.749929	2	530	0.691434	3	1044	0.598694
1	410	0.749376	2	531	0.690448	3	1047	0.598694
1	412	0.749099	2	532	0.688475	3	1050	0.598694
1	413	0.749099	2	533	0.688475	3	1065	0.598694
1	414	0.749099	2	534	0.688475	3	1069	0.598694
1	415	0.748545	2	535	0.687485	3	1071	0.587397
1	416	0.748545	2	537	0.687485	3	1092	0.587397
1	417	0.748268	2	538	0.687485	3	1095	0.587397
1	418	0.747714	2	539	0.687485	3	1100	0.587397
1	419	0.747436	2	540	0.687485	3	1102	0.587397
1	420	0.747436	2	541	0.687485	3	1107	0.587397
1	421	0.747159	2	544	0.685486	3	1112	0.587397
1	422	0.747159	2	545	0.685486	3	1119	0.574047
1	423	0.746048	2	546	0.684484	3	1124	0.574047
1	424	0.74577	2	547	0.683482	3	1133	0.574047
1	425	0.74577	2	548	0.682475	3	1134	0.574047
1	426	0.745214	2	549	0.682475	3	1159	0.574047
1	427	0.745214	2	552	0.680459	3	1163	0.574047
1	430	0.74438	2	553	0.679449	3	1168	0.574047
1	431	0.74438	2	556	0.679449	3	1183	0.574047
1	432	0.74438	2	557	0.679449	3	1188	0.557164
1	433	0.744101	2	559	0.678434	3	1190	0.557164
1	434	0.743542	2	560	0.677417	3	1196	0.557164
1	435	0.743542	2	561	0.677417	3	1197	0.557164
1	436	0.743263	2	562	0.676398	3	1217	0.557164
1	438	0.742145	2	564	0.675376	3	1219	0.557164
1	439	0.741586	2	566	0.674354	3	1226	0.557164
1	440	0.741307	2	567	0.674354	3	1237	0.557164
1	441	0.741027	2	568	0.67333	3	1239	0.557164
1	442	0.740189	2	569	0.672303	3	1246	0.532939
1	443	0.739909	2	575	0.67025	3	1256	0.532939
1	444	0.739069	2	577	0.67025	3	1263	0.532939
1	445	0.73879	2	578	0.669219	3	1265	0.532939
1	446	0.73795	2	580	0.668186	3	1273	0.532939
1	447	0.73767	2	582	0.66715	3	1281	0.532939
1	448	0.73655	2	585	0.666113	3	1295	0.532939
1	451	0.73627	2	586	0.665074	3	1296	0.532939
1	452	0.735709	2	587	0.665074	3	1297	0.532939
1	453	0.735149	2	589	0.664031	3	1298	0.532939
1	454	0.735149	2	590	0.662989	3	1311	0.532939
1	455	0.735149	2	591	0.662989	3	1337	0.532939
1	457	0.734867	2	593	0.662989	3	1369	0.532939
1	459	0.734867	2	595	0.659847	3	1378	0.532939
1	460	0.734305	2	596	0.659847	3	1386	0.532939
1	461	0.734023	2	600	0.658794	3	1387	0.532939
1	462	0.733179	2	601	0.65774	3	1407	0.532939
1	463	0.732616	2	602	0.656686	3	1418	0.532939
1	464	0.732616	2	606	0.654575	3	1431	0.532939
1	465	0.732334	2	610	0.653517	3	1436	0.532939
1	466	0.731771	2	611	0.652458	3	1478	0.532939
1	467	0.731489	2	614	0.65034	3	1730	0.532939
1	468	0.731207	2	615	0.64928
1	469	0.729797	2	616	0.64928
1	470	0.729515	2	617	0.64928
1	471	0.729233	2	618	0.64928
1	472	0.728669	2	620	0.64928
1	473	0.728669	2	623	0.64928
1	474	0.727821	2	624	0.64928
1	475	0.726973	2	625	0.648207
1	476	0.726691	2	626	0.648207
1	477	0.726408	2	631	0.647132
1	479	0.726125	2	632	0.647132
1	480	0.725559	2	635	0.647132
1	482	0.724994	2	638	0.647132
1	483	0.724711	2	639	0.647132
1	484	0.724144	2	640	0.647132
1	487	0.723012	2	641	0.647132
1	488	0.722729	2	642	0.646043
1	489	0.722162	2	643	0.64495
1	490	0.722162	2	644	0.642763
1	491	0.721595	2	645	0.642763
1	492	0.721312	2	652	0.641668
1	493	0.721028	2	654	0.640572
1	494	0.720461	2	656	0.639475
1	495	0.720178	2	659	0.639475
1	496	0.719326	2	660	0.639475
1	497	0.718759	2	661	0.638374
1	498	0.717623	2	663	0.638374
1	499	0.717055	2	664	0.638374
1	500	0.717055	2	665	0.638374
1	502	0.716203	2	666	0.638374
1	503	0.715351	2	667	0.637262
1	504	0.715066	2	668	0.636148
1	505	0.715066	2	670	0.63503
1	506	0.714782	2	671	0.63503
1	507	0.714497	2	672	0.63391
1	508	0.714497	2	674	0.63391
1	509	0.713928	2	676	0.63391
1	511	0.713643	2	677	0.63391
1	513	0.713074	2	678	0.63278
1	515	0.71222	2	679	0.63278
1	517	0.711081	2	680	0.63278
1	518	0.710226	2	681	0.631642
1	520	0.710226	2	683	0.631642
1	521	0.709941	2	685	0.631642
1	524	0.709086	2	688	0.631642
1	525	0.708516	2	691	0.630493
1	526	0.70823	2	696	0.629345
1	527	0.70823	2	700	0.627048
1	528	0.70823	2	704	0.627048
1	529	0.707944	2	707	0.625893
1	531	0.707944	2	708	0.625893
1	532	0.707658	2	709	0.625893
1	533	0.707372	2	712	0.625893
1	534	0.707086	2	714	0.625893
1	536	0.707086	2	715	0.625893
1	537	0.7068	2	717	0.625893
1	538	0.706228	2	718	0.625893
1	540	0.70537	2	719	0.624717
1	541	0.70537	2	720	0.62354
1	542	0.705083	2	721	0.622362
1	543	0.70451	2	722	0.622362
1	545	0.704223	2	725	0.622362
1	546	0.703936	2	727	0.622362
1	547	0.703649	2	728	0.621174
1	548	0.702788	2	729	0.618794
1	549	0.702213	2	732	0.618794
1	550	0.701352	2	738	0.618794
1	551	0.700777	2	740	0.618794
1	552	0.70049	2	741	0.618794
1	553	0.700203	2	742	0.618794
1	554	0.69934	2	743	0.618794
1	555	0.698764	2	750	0.616377
1	556	0.698188	2	752	0.616377
1	557	0.697612	2	753	0.615161
1	558	0.697324	2	759	0.613945
1	559	0.696749	2	760	0.613945
1	560	0.695885	2	761	0.611509
1	561	0.695597	2	762	0.611509
1	562	0.695597	2	763	0.611509
1	563	0.695597	2	764	0.610279
1	564	0.695308	2	766	0.609048
1	565	0.69502	2	772	0.609048
1	567	0.694443	2	773	0.607813
1	568	0.693867	2	774	0.607813
1	569	0.693001	2	776	0.606572
1	570	0.692424	2	777	0.606572
1	571	0.691846	2	778	0.605327
1	572	0.691846	2	779	0.604081
1	573	0.691846	2	780	0.604081
1	574	0.690979	2	781	0.602831
1	575	0.69069	2	782	0.60158
1	576	0.689823	2	785	0.60158
1	577	0.688955	2	786	0.599068
1	578	0.688088	2	790	0.599068
1	579	0.688088	2	791	0.599068
1	580	0.687799	2	793	0.599068
1	581	0.687799	2	794	0.599068
1	582	0.687509	2	795	0.599068
1	583	0.68693	2	796	0.599068
1	584	0.686351	2	797	0.599068
1	585	0.686351	2	798	0.597791
1	586	0.685771	2	800	0.597791
1	587	0.684612	2	801	0.597791
1	588	0.684033	2	804	0.597791
1	589	0.683453	2	805	0.597791
1	590	0.682292	2	811	0.597791
1	592	0.682002	2	812	0.597791
1	593	0.682002	2	813	0.597791
1	595	0.681711	2	814	0.597791
1	596	0.681421	2	818	0.597791
1	597	0.68113	2	824	0.597791
1	598	0.680549	2	827	0.597791
1	600	0.680258	2	828	0.597791
1	601	0.680258	2	830	0.596465
1	602	0.680258	2	833	0.596465
1	603	0.680258	2	836	0.596465
1	605	0.679967	2	837	0.596465
1	606	0.679967	2	840	0.595131
1	607	0.679675	2	841	0.595131
1	608	0.679384	2	843	0.595131
1	609	0.67851	2	846	0.593787
1	610	0.678219	2	848	0.592441
1	611	0.677344	2	850	0.592441
1	612	0.677053	2	851	0.592441
1	614	0.676761	2	854	0.592441
1	616	0.67647	2	859	0.589717
1	617	0.675886	2	864	0.588355
1	618	0.675886	2	866	0.588355
1	619	0.675303	2	867	0.58699
1	620	0.675011	2	868	0.585622
1	621	0.674718	2	869	0.585622
1	624	0.674134	2	870	0.584247
1	625	0.673549	2	875	0.582872
1	626	0.672963	2	876	0.582872
1	627	0.672086	2	877	0.578709
1	628	0.6715	2	878	0.577321
1	629	0.670915	2	879	0.577321
1	630	0.670622	2	880	0.57593
1	632	0.670329	2	882	0.57593
1	633	0.670036	2	883	0.574532
1	635	0.669743	2	885	0.574532
1	636	0.66945	2	886	0.573121
1	637	0.669157	2	891	0.573121
1	639	0.668863	2	892	0.571706
1	640	0.668863	2	894	0.571706
1	641	0.667689	2	899	0.571706
1	642	0.667102	2	902	0.571706
1	643	0.666514	2	903	0.571706
1	644	0.666514	2	904	0.571706
1	645	0.66622	2	905	0.571706
1	646	0.665632	2	906	0.570265
1	647	0.665632	2	909	0.570265
1	648	0.665338	2	910	0.570265
1	649	0.665338	2	911	0.570265
1	650	0.665044	2	912	0.570265
1	651	0.664749	2	915	0.570265
1	652	0.664454	2	916	0.570265
1	653	0.664159	2	917	0.567318
1	655	0.663865	2	921	0.567318
1	656	0.66298	2	924	0.565841
1	657	0.662685	2	926	0.565841
1	658	0.662095	2	931	0.565841
1	659	0.661505	2	932	0.565841
1	660	0.660914	2	934	0.565841
1	661	0.660028	2	936	0.564336
1	663	0.659733	2	938	0.564336
1	664	0.659438	2	939	0.562827
1	665	0.659142	2	940	0.562827
1	666	0.658847	2	942	0.562827
1	667	0.658255	2	943	0.562827
1	668	0.657368	2	946	0.561302
1	669	0.657072	2	947	0.561302
1	670	0.656777	2	949	0.561302
1	672	0.656777	2	951	0.55976
1	673	0.656481	2	953	0.55976
1	674	0.655295	2	957	0.55976
1	675	0.654406	2	960	0.55976
1	676	0.654406	2	961	0.558196
1	677	0.653813	2	964	0.558196
1	678	0.653516	2	965	0.558196
1	680	0.65322	2	966	0.556619
1	682	0.652626	2	967	0.556619
1	684	0.652329	2	969	0.556619
1	685	0.652032	2	971	0.556619
1	686	0.652032	2	972	0.555025
1	687	0.651735	2	973	0.555025
1	689	0.651438	2	974	0.553425
1	691	0.65114	2	976	0.551816
1	692	0.650546	2	977	0.551816
1	694	0.650248	2	979	0.551816
1	695	0.650248	2	980	0.550193
1	696	0.650248	2	982	0.550193
1	697	0.64995	2	984	0.548565
1	698	0.64995	2	985	0.548565
1	699	0.649354	2	989	0.548565
1	701	0.64846	2	994	0.548565
1	703	0.648162	2	995	0.548565
1	704	0.647864	2	996	0.548565
1	705	0.647565	2	998	0.546913
1	706	0.647266	2	1000	0.546913
1	707	0.646369	2	1001	0.546913
1	708	0.64577	2	1002	0.546913
1	710	0.645471	2	1003	0.546913
1	711	0.645171	2	1004	0.545241
1	712	0.644871	2	1007	0.545241
1	713	0.644272	2	1009	0.545241
1	714	0.643972	2	1010	0.545241
1	715	0.643672	2	1012	0.545241
1	716	0.643072	2	1016	0.545241
1	718	0.642772	2	1019	0.545241
1	719	0.641572	2	1021	0.543531
1	720	0.641572	2	1026	0.543531
1	721	0.640972	2	1028	0.543531
1	722	0.640072	2	1031	0.543531
1	723	0.639472	2	1032	0.543531
1	724	0.639472	2	1035	0.543531
1	727	0.639171	2	1037	0.543531
1	728	0.639171	2	1038	0.543531
1	729	0.63827	2	1039	0.540025
1	731	0.637969	2	1040	0.538266
1	732	0.637367	2	1041	0.538266
1	733	0.637367	2	1045	0.538266
1	734	0.637066	2	1046	0.534701
1	735	0.636766	2	1047	0.534701
1	736	0.636465	2	1050	0.534701
1	737	0.636164	2	1051	0.532907
1	738	0.636164	2	1052	0.532907
1	739	0.636164	2	1055	0.531094
1	741	0.635862	2	1056	0.529275
1	742	0.634655	2	1057	0.527457
1	743	0.634354	2	1059	0.527457
1	745	0.63375	2	1060	0.527457
1	747	0.63375	2	1064	0.527457
1	748	0.633145	2	1067	0.527457
1	749	0.63254	2	1070	0.527457
1	751	0.631936	2	1071	0.527457
1	752	0.631936	2	1072	0.527457
1	753	0.63133	2	1073	0.527457
1	756	0.63133	2	1076	0.525579
1	757	0.630724	2	1083	0.523702
1	758	0.630118	2	1087	0.523702
1	759	0.629815	2	1088	0.521805
1	760	0.628905	2	1089	0.521805
1	761	0.628601	2	1092	0.521805
1	763	0.627994	2	1093	0.521805
1	764	0.627994	2	1096	0.521805
1	766	0.627083	2	1098	0.519879
1	767	0.626779	2	1101	0.519879
1	768	0.626779	2	1102	0.519879
1	769	0.626475	2	1103	0.519879
1	771	0.625563	2	1107	0.519879
1	772	0.625259	2	1110	0.51791
1	773	0.624955	2	1111	0.51791
1	775	0.624955	2	1113	0.51791
1	777	0.624347	2	1121	0.51791
1	778	0.62313	2	1124	0.515911
1	779	0.622826	2	1128	0.515911
1	780	0.622521	2	1130	0.515911
1	781	0.622217	2	1135	0.515911
1	782	0.622217	2	1137	0.515911
1	783	0.621912	2	1140	0.515911
1	785	0.621607	2	1141	0.513855
1	788	0.620997	2	1143	0.511783
1	789	0.620387	2	1154	0.509711
1	791	0.620082	2	1155	0.509711
1	792	0.619167	2	1156	0.509711
1	793	0.619167	2	1159	0.509711
1	795	0.618862	2	1162	0.509711
1	796	0.618862	2	1164	0.505481
1	798	0.617945	2	1168	0.503366
1	799	0.617335	2	1170	0.503366
1	800	0.616723	2	1176	0.501242
1	801	0.616111	2	1180	0.501242
1	802	0.616111	2	1181	0.499109
1	803	0.616111	2	1182	0.496976
1	805	0.615805	2	1184	0.496976
1	806	0.614579	2	1192	0.494825
1	807	0.614579	2	1194	0.494825
1	808	0.613966	2	1196	0.494825
1	809	0.613045	2	1197	0.492645
1	810	0.612738	2	1199	0.492645
1	811	0.611817	2	1204	0.492645
1	812	0.61151	2	1205	0.492645
1	813	0.611202	2	1206	0.492645
1	815	0.610895	2	1208	0.492645
1	816	0.610281	2	1209	0.492645
1	818	0.610281	2	1210	0.492645
1	819	0.609666	2	1213	0.492645
1	820	0.609051	2	1214	0.492645
1	821	0.608436	2	1220	0.492645
1	822	0.607821	2	1221	0.490332
1	824	0.607821	2	1225	0.490332
1	825	0.607513	2	1226	0.490332
1	826	0.606898	2	1227	0.490332
1	827	0.605665	2	1230	0.490332
1	828	0.605049	2	1240	0.490332
1	830	0.604124	2	1241	0.490332
1	831	0.603816	2	1246	0.490332
1	834	0.602891	2	1252	0.490332
1	835	0.602274	2	1253	0.490332
1	836	0.601966	2	1255	0.490332
1	837	0.601657	2	1267	0.490332
1	838	0.601349	2	1268	0.490332
1	839	0.60104	2	1271	0.487831
1	840	0.60104	2	1273	0.487831
1	842	0.600423	2	1275	0.487831
1	843	0.599805	2	1282	0.487831
1	844	0.599805	2	1283	0.487831
1	845	0.599495	2	1287	0.487831
1	847	0.598876	2	1290	0.487831
1	848	0.598876	2	1293	0.487831
1	849	0.598256	2	1296	0.487831
1	851	0.598256	2	1297	0.487831
1	852	0.597946	2	1298	0.487831
1	853	0.597946	2	1302	0.487831
1	854	0.597635	2	1303	0.487831
1	855	0.597324	2	1304	0.487831
1	856	0.597324	2	1306	0.487831
1	857	0.597014	2	1307	0.485043
1	858	0.596703	2	1309	0.485043
1	859	0.596392	2	1319	0.485043
1	861	0.596081	2	1324	0.485043
1	865	0.59577	2	1326	0.482206
1	866	0.594526	2	1327	0.482206
1	867	0.594215	2	1331	0.482206
1	868	0.593904	2	1343	0.482206
1	869	0.593593	2	1345	0.479284
1	870	0.593282	2	1348	0.479284
1	871	0.592971	2	1349	0.476344
1	872	0.592659	2	1352	0.476344
1	873	0.592659	2	1356	0.476344
1	874	0.591725	2	1359	0.476344
1	875	0.591725	2	1360	0.476344
1	877	0.591412	2	1365	0.476344
1	878	0.591412	2	1366	0.476344
1	880	0.590788	2	1371	0.47329
1	881	0.590475	2	1372	0.47329
1	882	0.590475	2	1373	0.47329
1	883	0.590475	2	1374	0.47329
1	884	0.590162	2	1375	0.47329
1	885	0.589535	2	1377	0.47329
1	886	0.589221	2	1379	0.47329
1	887	0.588908	2	1381	0.47329
1	889	0.588281	2	1383	0.470048
1	892	0.587654	2	1387	0.470048
1	893	0.58734	2	1393	0.470048
1	894	0.586713	2	1394	0.470048
1	895	0.585772	2	1396	0.470048
1	896	0.585772	2	1397	0.470048
1	898	0.585458	2	1399	0.470048
1	899	0.584829	2	1400	0.470048
1	901	0.5842	2	1405	0.470048
1	902	0.583257	2	1423	0.470048
1	903	0.582628	2	1429	0.470048
1	904	0.582313	2	1430	0.470048
1	905	0.581999	2	1442	0.466487
1	906	0.581999	2	1443	0.462926
1	907	0.581999	2	1444	0.462926
1	908	0.581684	2	1445	0.462926
1	911	0.581369	2	1449	0.462926
1	913	0.581369	2	1455	0.462926
1	916	0.581053	2	1460	0.462926
1	917	0.580422	2	1463	0.462926
1	918	0.580422	2	1464	0.462926
1	919	0.580106	2	1468	0.459132
1	920	0.57979	2	1469	0.459132
1	923	0.579157	2	1470	0.459132
1	924	0.578523	2	1473	0.459132
1	925	0.578206	2	1476	0.459132
1	926	0.577889	2	1480	0.459132
1	927	0.577254	2	1481	0.459132
1	928	0.577254	2	1482	0.459132
1	930	0.577254	2	1485	0.459132
1	932	0.576936	2	1487	0.454996
1	935	0.576618	2	1488	0.454996
1	936	0.575982	2	1489	0.454996
1	937	0.575663	2	1490	0.450743
1	938	0.575345	2	1492	0.450743
1	939	0.575026	2	1493	0.450743
1	940	0.574707	2	1497	0.450743
1	941	0.574388	2	1500	0.450743
1	942	0.57343	2	1502	0.450743
1	943	0.573111	2	1504	0.450743
1	944	0.572472	2	1506	0.450743
1	946	0.572153	2	1512	0.450743
1	947	0.571513	2	1514	0.450743
1	951	0.570234	2	1515	0.450743
1	953	0.569594	2	1516	0.450743
1	954	0.568953	2	1517	0.450743
1	955	0.568632	2	1522	0.450743
1	957	0.568312	2	1528	0.450743
1	959	0.567991	2	1529	0.450743
1	960	0.567991	2	1533	0.450743
1	961	0.567671	2	1537	0.450743
1	962	0.56735	2	1544	0.450743
1	963	0.566388	2	1545	0.450743
1	965	0.566067	2	1550	0.450743
1	966	0.565746	2	1556	0.450743
1	967	0.565425	2	1564	0.450743
1	968	0.565104	2	1568	0.450743
1	969	0.564783	2	1569	0.450743
1	970	0.564783	2	1574	0.450743
1	972	0.564783	2	1575	0.450743
1	973	0.564461	2	1577	0.450743
1	974	0.56414	2	1583	0.450743
1	975	0.563818	2	1586	0.450743
1	976	0.563818	2	1590	0.450743
1	977	0.563496	2	1593	0.450743
1	979	0.563174	2	1595	0.450743
1	980	0.562529	2	1597	0.450743
1	981	0.562206	2	1598	0.450743
1	982	0.561884	2	1605	0.450743
1	983	0.561562	2	1618	0.450743
1	984	0.561562	2	1620	0.450743
1	986	0.560916	2	1624	0.450743
1	988	0.560593	2	1629	0.450743
1	989	0.56027	2	1630	0.450743
1	990	0.559947	2	1632	0.450743
1	991	0.559624	2	1634	0.450743
1	996	0.559624	2	1644	0.450743
1	997	0.559624	2	1647	0.450743
1	998	0.559624	2	1650	0.450743
1	1000	0.5593	2	1653	0.450743
1	1001	0.558975	2	1654	0.450743
1	1003	0.558326	2	1660	0.450743
1	1005	0.558001	2	1667	0.450743
1	1007	0.557352	2	1668	0.450743
1	1008	0.557027	2	1674	0.450743
1	1009	0.556702	2	1689	0.440499
1	1010	0.556051	2	1691	0.440499
1	1013	0.555725	2	1693	0.440499
1	1015	0.5554	2	1695	0.440499
1	1018	0.555073	2	1710	0.440499
1	1020	0.554747	2	1713	0.440499
1	1023	0.554094	2	1719	0.440499
1	1024	0.553767	2	1726	0.428263
1	1026	0.55344	2	1729	0.428263
1	1027	0.553113	2	1730	0.428263
1	1028	0.553113	2	1738	0.428263
1	1029	0.552785	2	1755	0.428263
1	1030	0.552457	2	1758	0.428263
1	1031	0.552129	2	1769	0.428263
1	1032	0.551473	2	1770	0.428263
1	1033	0.551145	2	1780	0.428263
1	1036	0.550816	2	1783	0.428263
1	1037	0.550487	2	1788	0.428263
1	1038	0.550159	2	1794	0.428263
1	1040	0.54983	2	1795	0.428263
1	1042	0.54983	2	1821	0.428263
1	1043	0.549172	2	1827	0.40685
1	1044	0.548842	2	1854	0.40685
1	1045	0.548842	2	1864	0.40685
1	1046	0.548842	2	1867	0.40685
1	1047	0.548512	2	1868	0.40685
1	1049	0.547522	2	1869	0.40685
1	1051	0.547522	2	1905	0.40685
1	1052	0.547192	2	1988	0.372946
1	1054	0.546531	2	2001	0.372946
1	1055	0.5462	2	2034	0.372946
1	1057	0.5462	2	2041	0.372946
1	1060	0.5462	2	2330	0.372946
1	1061	0.5462	2	2398	0.319668
1	1062	0.5462	2	2403	0.319668
1	1063	0.5462	2	2480	0.319668
1	1064	0.545868	2	2514	0.239751
1	1065	0.545535	2	2613	0.239751
1	1066	0.545203	2	2654	0.239751
1	1067	0.54487	2	2828	0.239751
1	1068	0.544538
1	1070	0.543873
1	1071	0.543541
1	1072	0.543541
1	1074	0.543541
1	1075	0.543541
1	1077	0.543207
1	1078	0.543207
1	1081	0.543207
1	1083	0.542874
1	1086	0.542539
1	1087	0.542539
1	1088	0.542205
1	1089	0.541536
1	1090	0.541201
1	1091	0.540866
1	1092	0.540197
1	1093	0.540197
1	1094	0.540197
1	1095	0.539862
1	1096	0.539862
1	1097	0.539191
1	1100	0.538856
1	1101	0.53852
1	1102	0.53852
1	1103	0.537848
1	1104	0.537848
1	1106	0.537175
1	1107	0.537175
1	1108	0.536838
1	1109	0.536838
1	1112	0.536163
1	1113	0.536163
1	1114	0.53515
1	1115	0.53515
1	1116	0.534813
1	1117	0.534475
1	1119	0.534137
1	1121	0.533799
1	1122	0.533461
1	1124	0.533461
1	1125	0.533122
1	1126	0.532784
1	1127	0.532784
1	1128	0.532445
1	1130	0.532106
1	1131	0.531766
1	1133	0.531088
1	1134	0.531088
1	1135	0.530748
1	1136	0.530408
1	1139	0.530068
1	1140	0.529388
1	1142	0.528707
1	1143	0.528367
1	1145	0.528025
1	1146	0.527002
1	1147	0.527002
1	1148	0.526661
1	1149	0.526319
1	1150	0.526319
1	1151	0.526319
1	1152	0.525635
1	1153	0.525635
1	1154	0.525293
1	1155	0.525293
1	1156	0.52495
1	1157	0.524265
1	1158	0.523579
1	1159	0.523236
1	1162	0.522893
1	1164	0.52255
1	1166	0.522207
1	1167	0.521864
1	1168	0.521521
1	1169	0.521178
1	1170	0.520148
1	1171	0.519461
1	1172	0.519461
1	1173	0.518774
1	1174	0.51843
1	1175	0.518087
1	1176	0.517743
1	1177	0.517399
1	1178	0.517056
1	1179	0.516368
1	1180	0.51568
1	1181	0.514991
1	1182	0.514303
1	1185	0.514303
1	1187	0.513958
1	1188	0.513613
1	1191	0.512923
1	1197	0.512578
1	1198	0.512578
1	1199	0.512578
1	1200	0.512578
1	1202	0.512578
1	1203	0.512578
1	1204	0.512231
1	1205	0.511884
1	1207	0.511536
1	1209	0.511189
1	1210	0.510842
1	1211	0.510842
1	1212	0.510494
1	1213	0.510494
1	1214	0.510494
1	1215	0.509798
1	1216	0.509798
1	1218	0.509798
1	1219	0.509798
1	1220	0.509449
1	1221	0.5091
1	1222	0.5091
1	1223	0.50875
1	1224	0.507702
1	1225	0.507702
1	1226	0.507353
1	1227	0.506653
1	1229	0.506303
1	1230	0.506303
1	1231	0.505953
1	1237	0.505953
1	1238	0.505251
1	1239	0.5049
1	1242	0.5049
1	1243	0.504198
1	1244	0.503846
1	1245	0.503495
1	1246	0.503143
1	1247	0.503143
1	1248	0.503143
1	1249	0.502791
1	1252	0.502791
1	1253	0.502791
1	1254	0.502086
1	1255	0.502086
1	1256	0.501026
1	1257	0.500673
1	1261	0.50032
1	1264	0.50032
1	1265	0.50032
1	1266	0.499967
1	1267	0.499259
1	1268	0.499259
1	1269	0.499259
1	1270	0.499259
1	1271	0.498549
1	1272	0.497483
1	1274	0.497483
1	1275	0.497483
1	1276	0.497128
1	1277	0.496772
1	1278	0.496416
1	1280	0.496059
1	1282	0.495703
1	1283	0.495347
1	1284	0.494991
1	1286	0.494635
1	1288	0.494279
1	1289	0.493922
1	1290	0.493565
1	1291	0.493208
1	1295	0.493208
1	1297	0.49285
1	1298	0.491777
1	1300	0.491777
1	1303	0.49142
1	1304	0.491061
1	1305	0.491061
1	1307	0.491061
1	1309	0.490702
1	1310	0.490343
1	1311	0.490343
1	1312	0.489983
1	1314	0.489263
1	1315	0.488903
1	1316	0.488543
1	1317	0.488543
1	1318	0.488543
1	1320	0.48782
1	1321	0.487458
1	1322	0.486374
1	1326	0.485652
1	1331	0.48529
1	1332	0.48529
1	1335	0.484929
1	1338	0.484929
1	1339	0.484566
1	1340	0.484204
1	1343	0.483841
1	1345	0.483479
1	1346	0.483479
1	1347	0.483115
1	1349	0.482752
1	1350	0.482389
1	1351	0.482026
1	1352	0.482026
1	1353	0.481661
1	1355	0.481297
1	1356	0.481297
1	1357	0.480932
1	1358	0.480567
1	1360	0.480202
1	1362	0.479837
1	1363	0.479471
1	1364	0.479106
1	1366	0.47874
1	1367	0.478008
1	1368	0.477642
1	1369	0.477276
1	1370	0.476544
1	1372	0.476178
1	1373	0.475812
1	1374	0.475812
1	1375	0.475812
1	1376	0.475812
1	1377	0.475445
1	1378	0.475078
1	1381	0.474344
1	1382	0.47361
1	1385	0.473243
1	1386	0.472876
1	1387	0.472876
1	1390	0.472876
1	1392	0.472876
1	1394	0.472139
1	1396	0.471403
1	1397	0.471034
1	1398	0.470666
1	1400	0.470298
1	1402	0.469929
1	1404	0.46956
1	1405	0.46956
1	1407	0.469191
1	1408	0.469191
1	1409	0.468821
1	1411	0.468451
1	1412	0.468451
1	1414	0.468451
1	1415	0.468451
1	1416	0.468451
1	1417	0.468079
1	1420	0.467708
1	1421	0.467708
1	1424	0.467708
1	1427	0.467708
1	1428	0.467335
1	1430	0.466963
1	1432	0.46659
1	1434	0.465472
1	1436	0.465472
1	1440	0.465099
1	1441	0.464725
1	1442	0.464351
1	1444	0.463978
1	1447	0.463603
1	1448	0.463603
1	1449	0.463603
1	1450	0.463603
1	1451	0.463227
1	1452	0.462475
1	1453	0.462475
1	1460	0.462099
1	1462	0.462099
1	1463	0.461344
1	1464	0.460967
1	1466	0.460589
1	1468	0.460211
1	1469	0.459832
1	1471	0.459453
1	1473	0.459074
1	1475	0.458316
1	1476	0.457936
1	1477	0.457936
1	1478	0.457557
1	1479	0.457557
1	1484	0.457176
1	1485	0.456796
1	1486	0.456796
1	1492	0.456796
1	1493	0.456414
1	1494	0.456414
1	1496	0.456032
1	1497	0.456032
1	1498	0.456032
1	1499	0.454884
1	1500	0.454884
1	1502	0.454884
1	1503	0.4545
1	1504	0.4545
1	1506	0.4545
1	1508	0.4545
1	1510	0.454115
1	1511	0.454115
1	1514	0.454115
1	1517	0.454115
1	1519	0.454115
1	1523	0.453728
1	1525	0.452955
1	1527	0.452568
1	1529	0.452568
1	1530	0.452568
1	1531	0.45218
1	1532	0.451792
1	1533	0.451792
1	1534	0.451792
1	1536	0.451792
1	1538	0.451792
1	1539	0.451403
1	1541	0.451403
1	1544	0.451012
1	1545	0.451012
1	1546	0.450621
1	1548	0.450229
1	1549	0.450229
1	1551	0.450229
1	1553	0.449836
1	1554	0.449442
1	1557	0.449442
1	1561	0.449442
1	1562	0.449047
1	1563	0.447862
1	1571	0.447862
1	1572	0.447862
1	1574	0.447466
1	1575	0.447068
1	1576	0.44667
1	1579	0.446272
1	1580	0.445874
1	1582	0.445476
1	1584	0.445078
1	1585	0.445078
1	1586	0.444679
1	1587	0.444279
1	1588	0.443878
1	1589	0.443878
1	1592	0.443477
1	1593	0.442674
1	1594	0.44187
1	1595	0.440262
1	1596	0.440262
1	1597	0.439456
1	1598	0.439053
1	1599	0.438651
1	1600	0.438248
1	1601	0.438248
1	1602	0.437844
1	1604	0.437844
1	1607	0.43744
1	1608	0.436633
1	1609	0.435825
1	1612	0.435421
1	1614	0.435421
1	1616	0.435016
1	1617	0.435016
1	1618	0.435016
1	1619	0.434611
1	1621	0.434205
1	1622	0.4338
1	1624	0.433395
1	1625	0.432989
1	1627	0.432583
1	1629	0.431769
1	1630	0.431363
1	1631	0.431363
1	1632	0.430955
1	1633	0.430955
1	1634	0.430139
1	1635	0.430139
1	1636	0.430139
1	1637	0.42973
1	1638	0.429321
1	1639	0.428911
1	1640	0.428911
1	1641	0.428501
1	1645	0.428501
1	1646	0.428501
1	1647	0.428501
1	1649	0.428501
1	1650	0.42809
1	1651	0.427678
1	1652	0.427266
1	1653	0.426854
1	1654	0.426854
1	1655	0.426442
1	1656	0.426442
1	1658	0.426442
1	1660	0.426442
1	1661	0.426442
1	1662	0.426442
1	1667	0.426027
1	1668	0.425194
1	1670	0.425194
1	1671	0.424777
1	1672	0.424777
1	1673	0.424777
1	1675	0.424358
1	1677	0.424358
1	1679	0.423939
1	1681	0.423939
1	1682	0.423939
1	1683	0.423939
1	1685	0.423939
1	1687	0.423939
1	1688	0.423515
1	1689	0.423091
1	1690	0.423091
1	1691	0.423091
1	1692	0.423091
1	1693	0.422665
1	1694	0.422665
1	1695	0.422665
1	1696	0.422665
1	1697	0.422237
1	1701	0.421809
1	1702	0.421809
1	1703	0.421809
1	1704	0.421809
1	1707	0.421809
1	1709	0.420949
1	1712	0.420519
1	1716	0.419658
1	1719	0.418797
1	1720	0.418366
1	1722	0.417936
1	1723	0.417936
1	1725	0.417072
1	1727	0.416208
1	1728	0.415775
1	1729	0.415775
1	1730	0.415775
1	1731	0.415775
1	1732	0.41534
1	1733	0.41534
1	1734	0.414905
1	1737	0.414469
1	1738	0.414032
1	1739	0.414032
1	1742	0.414032
1	1745	0.414032
1	1746	0.414032
1	1747	0.414032
1	1748	0.414032
1	1749	0.413591
1	1751	0.413151
1	1752	0.412709
1	1753	0.412267
1	1758	0.412267
1	1759	0.411382
1	1761	0.411382
1	1764	0.411382
1	1765	0.410938
1	1766	0.410938
1	1767	0.410938
1	1769	0.410938
1	1770	0.410938
1	1771	0.410491
1	1773	0.409597
1	1775	0.409149
1	1776	0.408701
1	1777	0.408701
1	1778	0.408252
1	1779	0.407803
1	1780	0.407353
1	1781	0.407353
1	1783	0.406451
1	1784	0.406
1	1785	0.406
1	1786	0.405548
1	1787	0.405548
1	1788	0.405093
1	1793	0.405093
1	1797	0.404638
1	1799	0.404183
1	1800	0.404183
1	1801	0.404183
1	1802	0.403725
1	1805	0.403725
1	1806	0.403725
1	1808	0.403267
1	1811	0.402808
1	1814	0.402808
1	1816	0.402808
1	1817	0.402808
1	1818	0.402346
1	1819	0.401883
1	1821	0.401883
1	1823	0.401883
1	1826	0.401419
1	1827	0.401419
1	1828	0.401419
1	1829	0.401419
1	1830	0.401419
1	1831	0.400951
1	1832	0.400483
1	1833	0.400483
1	1834	0.400014
1	1835	0.399543
1	1836	0.399543
1	1837	0.399543
1	1841	0.399071
1	1844	0.399071
1	1848	0.399071
1	1850	0.399071
1	1851	0.399071
1	1852	0.399071
1	1853	0.399071
1	1854	0.398593
1	1855	0.398115
1	1856	0.398115
1	1859	0.398115
1	1860	0.398115
1	1862	0.397635
1	1863	0.397635
1	1865	0.397153
1	1866	0.397153
1	1867	0.396669
1	1870	0.396669
1	1872	0.396185
1	1874	0.396185
1	1877	0.3957
1	1880	0.395214
1	1881	0.394728
1	1882	0.394728
1	1883	0.394728
1	1884	0.394728
1	1885	0.394728
1	1886	0.394239
1	1889	0.393751
1	1890	0.393262
1	1892	0.393262
1	1893	0.392773
1	1896	0.392773
1	1897	0.392773
1	1898	0.392773
1	1900	0.392279
1	1903	0.392279
1	1906	0.392279
1	1907	0.392279
1	1909	0.391783
1	1913	0.391783
1	1915	0.391783
1	1918	0.391783
1	1919	0.391283
1	1920	0.390783
1	1921	0.390783
1	1923	0.390783
1	1925	0.390279
1	1926	0.389775
1	1928	0.389775
1	1929	0.389775
1	1931	0.389269
1	1936	0.388762
1	1937	0.388255
1	1939	0.387749
1	1942	0.387749
1	1943	0.38724
1	1945	0.38724
1	1946	0.38673
1	1947	0.38673
1	1951	0.38673
1	1953	0.385706
1	1954	0.385706
1	1956	0.385706
1	1959	0.385706
1	1960	0.385706
1	1961	0.385706
1	1968	0.385706
1	1969	0.385706
1	1970	0.385189
1	1972	0.385189
1	1975	0.38467
1	1982	0.384151
1	1984	0.384151
1	1985	0.384151
1	1988	0.384151
1	1993	0.384151
1	1994	0.384151
1	1995	0.384151
1	1996	0.384151
1	1997	0.384151
1	1999	0.383624
1	2001	0.383624
1	2003	0.383094
1	2007	0.383094
1	2008	0.383094
1	2010	0.383094
1	2011	0.382561
1	2014	0.382561
1	2017	0.382561
1	2018	0.382024
1	2021	0.382024
1	2026	0.382024
1	2027	0.382024
1	2028	0.382024
1	2029	0.382024
1	2030	0.381482
1	2032	0.38094
1	2033	0.38094
1	2034	0.380396
1	2036	0.379852
1	2037	0.379852
1	2039	0.379305
1	2041	0.379305
1	2042	0.378757
1	2046	0.378209
1	2048	0.378209
1	2051	0.378209
1	2054	0.377656
1	2056	0.377104
1	2058	0.377104
1	2063	0.377104
1	2064	0.377104
1	2065	0.375994
1	2066	0.375994
1	2068	0.375437
1	2069	0.37488
1	2070	0.374323
1	2072	0.374323
1	2075	0.374323
1	2077	0.374323
1	2078	0.373764
1	2081	0.373764
1	2085	0.373203
1	2087	0.373203
1	2089	0.372642
1	2091	0.372642
1	2092	0.37208
1	2093	0.371518
1	2094	0.371518
1	2096	0.371518
1	2098	0.371518
1	2102	0.371518
1	2105	0.371518
1	2106	0.371518
1	2108	0.371518
1	2110	0.37095
1	2111	0.370382
1	2114	0.370382
1	2115	0.369813
1	2116	0.369813
1	2117	0.369813
1	2118	0.369813
1	2119	0.369813
1	2120	0.369813
1	2122	0.36924
1	2124	0.368665
1	2125	0.368665
1	2127	0.368665
1	2128	0.368665
1	2130	0.368665
1	2135	0.368665
1	2138	0.368665
1	2139	0.368082
1	2140	0.367499
1	2141	0.367499
1	2142	0.366914
1	2149	0.366914
1	2151	0.366914
1	2154	0.366327
1	2159	0.366327
1	2162	0.366327
1	2163	0.366327
1	2164	0.366327
1	2165	0.366327
1	2166	0.366327
1	2169	0.366327
1	2170	0.366327
1	2172	0.366327
1	2173	0.365731
1	2177	0.365731
1	2180	0.365731
1	2183	0.364532
1	2186	0.364532
1	2187	0.364532
1	2189	0.36393
1	2190	0.363327
1	2191	0.363327
1	2192	0.362721
1	2193	0.362721
1	2194	0.362721
1	2195	0.362112
1	2196	0.362112
1	2199	0.361502
1	2204	0.361502
1	2205	0.36089
1	2206	0.36089
1	2207	0.360276
1	2210	0.359662
1	2213	0.359662
1	2214	0.359662
1	2215	0.359045
1	2217	0.359045
1	2218	0.358427
1	2219	0.358427
1	2220	0.358427
1	2222	0.358427
1	2223	0.357804
1	2224	0.357804
1	2225	0.357804
1	2231	0.357804
1	2234	0.357804
1	2238	0.357804
1	2243	0.357804
1	2246	0.357804
1	2248	0.357804
1	2251	0.357167
1	2252	0.357167
1	2254	0.356528
1	2256	0.355888
1	2260	0.355888
1	2264	0.355246
1	2267	0.355246
1	2269	0.355246
1	2270	0.355246
1	2271	0.3546
1	2272	0.3546
1	2273	0.3546
1	2274	0.353951
1	2280	0.353951
1	2281	0.352645
1	2284	0.351991
1	2285	0.351991
1	2286	0.351991
1	2289	0.351991
1	2290	0.351991
1	2295	0.351991
1	2296	0.351991
1	2297	0.351991
1	2299	0.351991
1	2301	0.351991
1	2303	0.351991
1	2306	0.351991
1	2308	0.351991
1	2309	0.351316
1	2311	0.351316
1	2313	0.351316
1	2314	0.350639
1	2315	0.350639
1	2318	0.350639
1	2321	0.350639
1	2322	0.349956
1	2323	0.349956
1	2324	0.348586
1	2326	0.348586
1	2331	0.3479
1	2332	0.347212
1	2333	0.347212
1	2334	0.346521
1	2335	0.346521
1	2336	0.346521
1	2339	0.346521
1	2341	0.346521
1	2342	0.345822
1	2345	0.345822
1	2346	0.345822
1	2348	0.345822
1	2349	0.345822
1	2350	0.345822
1	2351	0.345822
1	2357	0.345108
1	2360	0.344393
1	2361	0.343679
1	2364	0.342963
1	2366	0.342963
1	2370	0.342245
1	2373	0.341528
1	2374	0.341528
1	2376	0.341528
1	2382	0.341528
1	2386	0.341528
1	2387	0.340803
1	2388	0.340803
1	2389	0.340803
1	2394	0.340803
1	2395	0.340068
1	2401	0.340068
1	2407	0.339329
1	2409	0.33785
1	2410	0.337109
1	2411	0.336367
1	2412	0.336367
1	2414	0.336367
1	2416	0.336367
1	2419	0.336367
1	2420	0.336367
1	2423	0.335614
1	2424	0.334862
1	2426	0.333357
1	2429	0.333357
1	2435	0.333357
1	2437	0.332601
1	2438	0.332601
1	2439	0.332601
1	2441	0.33184
1	2442	0.33184
1	2443	0.33184
1	2444	0.33184
1	2445	0.331073
1	2446	0.331073
1	2449	0.330298
1	2450	0.328747
1	2454	0.328747
1	2456	0.328747
1	2457	0.328747
1	2459	0.328747
1	2460	0.328747
1	2462	0.327957
1	2463	0.327165
1	2471	0.326371
1	2472	0.326371
1	2474	0.326371
1	2477	0.326371
1	2478	0.326371
1	2485	0.326371
1	2487	0.326371
1	2495	0.326371
1	2499	0.326371
1	2511	0.325551
1	2518	0.325551
1	2519	0.325551
1	2525	0.324725
1	2527	0.324725
1	2530	0.323896
1	2542	0.323896
1	2545	0.323896
1	2548	0.323896
1	2553	0.323061
1	2555	0.323061
1	2556	0.322222
1	2559	0.321381
1	2562	0.321381
1	2563	0.321381
1	2564	0.319689
1	2568	0.318842
1	2575	0.318842
1	2581	0.317991
1	2582	0.317991
1	2584	0.317139
1	2587	0.316284
1	2593	0.316284
1	2595	0.316284
1	2596	0.316284
1	2599	0.316284
1	2600	0.316284
1	2602	0.316284
1	2603	0.31541
1	2605	0.31541
1	2606	0.31541
1	2610	0.31541
1	2612	0.314527
1	2613	0.314527
1	2616	0.314527
1	2617	0.313636
1	2618	0.313636
1	2619	0.313636
1	2622	0.313636
1	2626	0.313636
1	2630	0.313636
1	2631	0.313636
1	2632	0.312724
1	2633	0.312724
1	2637	0.312724
1	2647	0.312724
1	2651	0.311804
1	2653	0.311804
1	2655	0.310882
1	2661	0.310882
1	2663	0.309956
1	2665	0.309031
1	2666	0.309031
1	2669	0.309031
1	2672	0.309031
1	2674	0.309031
1	2676	0.309031
1	2677	0.309031
1	2679	0.308083
1	2682	0.308083
1	2684	0.307132
1	2688	0.307132
1	2689	0.306179
1	2690	0.306179
1	2696	0.306179
1	2700	0.305216
1	2704	0.305216
1	2706	0.30425
1	2707	0.302318
1	2710	0.302318
1	2713	0.302318
1	2714	0.301343
1	2717	0.300368
1	2718	0.299386
1	2721	0.298401
1	2724	0.298401
1	2726	0.296412
1	2733	0.296412
1	2738	0.295411
1	2744	0.295411
1	2746	0.295411
1	2748	0.295411
1	2749	0.294399
1	2754	0.294399
1	2758	0.294399
1	2760	0.294399
1	2767	0.294399
1	2768	0.294399
1	2769	0.294399
1	2773	0.294399
1	2780	0.293359
1	2783	0.293359
1	2787	0.293359
1	2789	0.292307
1	2790	0.292307
1	2792	0.292307
1	2794	0.292307
1	2796	0.292307
1	2797	0.292307
1	2801	0.291236
1	2802	0.290166
1	2804	0.288016
1	2811	0.288016
1	2814	0.286938
1	2815	0.286938
1	2816	0.286938
1	2817	0.286938
1	2819	0.286938
1	2820	0.286938
1	2822	0.286938
1	2823	0.286938
1	2824	0.286938
1	2827	0.286938
1	2831	0.285803
1	2836	0.285803
1	2843	0.285803
1	2847	0.28466
1	2848	0.28466
1	2849	0.28466
1	2850	0.283508
1	2852	0.282351
1	2856	0.282351
1	2858	0.282351
1	2866	0.282351
1	2871	0.282351
1	2878	0.282351
1	2882	0.281164
1	2888	0.281164
1	2890	0.281164
1	2893	0.281164
1	2894	0.281164
1	2898	0.279958
1	2901	0.279958
1	2902	0.279958
1	2905	0.279958
1	2913	0.279958
1	2922	0.279958
1	2926	0.278724
1	2927	0.278724
1	2930	0.27748
1	2931	0.27748
1	2933	0.27623
1	2939	0.27623
1	2942	0.27623
1	2952	0.27623
1	2954	0.27623
1	2958	0.27623
1	2959	0.274945
1	2966	0.27366
1	2970	0.27366
1	2981	0.27366
1	2982	0.27366
1	2988	0.27366
1	2989	0.27366
1	3001	0.272345
1	3005	0.272345
1	3008	0.271016
1	3014	0.269688
1	3021	0.269688
1	3025	0.269688
1	3032	0.269688
1	3038	0.268326
1	3041	0.268326
1	3042	0.268326
1	3047	0.268326
1	3049	0.268326
1	3059	0.266935
1	3064	0.266935
1	3067	0.266935
1	3070	0.266935
1	3075	0.265516
1	3087	0.265516
1	3097	0.265516
1	3108	0.265516
1	3110	0.264072
1	3114	0.264072
1	3120	0.264072
1	3126	0.264072
1	3128	0.264072
1	3129	0.264072
1	3133	0.264072
1	3134	0.264072
1	3139	0.264072
1	3142	0.264072
1	3145	0.264072
1	3154	0.264072
1	3165	0.264072
1	3167	0.264072
1	3169	0.264072
1	3170	0.264072
1	3172	0.264072
1	3173	0.264072
1	3178	0.264072
1	3183	0.264072
1	3186	0.264072
1	3187	0.264072
1	3188	0.264072
1	3191	0.264072
1	3200	0.264072
1	3201	0.264072
1	3207	0.26238
1	3222	0.260687
1	3225	0.260687
1	3229	0.260687
1	3232	0.260687
1	3236	0.260687
1	3243	0.260687
1	3244	0.258914
1	3277	0.258914
1	3278	0.257128
1	3280	0.257128
1	3281	0.257128
1	3283	0.257128
1	3287	0.257128
1	3293	0.257128
1	3301	0.257128
1	3302	0.257128
1	3303	0.257128
1	3314	0.255237
1	3319	0.255237
1	3320	0.253333
1	3321	0.253333
1	3325	0.253333
1	3329	0.253333
1	3334	0.253333
1	3335	0.251353
1	3340	0.251353
1	3349	0.251353
1	3359	0.251353
1	3360	0.251353
1	3364	0.251353
1	3373	0.251353
1	3382	0.251353
1	3385	0.251353
1	3386	0.251353
1	3415	0.251353
1	3416	0.251353
1	3425	0.251353
1	3428	0.251353
1	3438	0.249149
1	3450	0.249149
1	3453	0.246924
1	3454	0.244699
1	3497	0.244699
1	3499	0.244699
1	3500	0.244699
1	3503	0.242413
1	3505	0.242413
1	3511	0.242413
1	3524	0.242413
1	3526	0.240059
1	3534	0.240059
1	3535	0.237682
1	3545	0.237682
1	3554	0.237682
1	3558	0.232832
1	3563	0.232832
1	3589	0.232832
1	3592	0.232832
1	3597	0.232832
1	3599	0.232832
1	3611	0.232832
1	3620	0.232832
1	3625	0.232832
1	3629	0.232832
1	3633	0.232832
1	3642	0.232832
1	3646	0.232832
1	3660	0.232832
[truncated: 81 more rows]
